# Supplementary material for: Role of Tyrosine Kinase Syk in Thrombus Stabilisation at High Shear
Source: Int J Mol Sci. 2022 Jan 1;23(1):493. doi: 10.3390/ijms23010493 (PMC8745592; doi:10.3390/ijms23010493)
Supplement: Supplementary file 1 [file ijms-23-00493-s001.zip]

Archive with 1 entries (1 files):
- ijms-1528948-supplementary.pdf
